# Supplementary material for: Segregation of the Anodic Microbial Communities in a Microbial Fuel Cell Cascade
Source: Front Microbiol. 2016 May 11;7:699. doi: 10.3389/fmicb.2016.00699 (PMC4863660; doi:10.3389/fmicb.2016.00699)
Supplement: Supplementary file 2 [file Data_Sheet_1.XLSX]

## Sheet: Sheet1
CONCENTRATION OF METABOLITES MEASURED IN THE ANOLYE SUSPENSION OF EACH MFC CASCADE BIOLOGICAL REPLICATE
		METABOLITES
position	hrs	Acetate-1 (mM)	Acetate-2 (mM)	Acetate-3 (mM)	Acetate AV (mM)	Succinate-1 (mM)	Succinate-2 (mM)	Succinate-3 (mM)	Succinate AV (mM)	Propionate-1 (mM)	Propionate-2 (mM)	Propionate-3 (mM)	Propionate AV (mM)	Glycerol-1 (g.L-1)	Glycerol-2 (g.L-1)	Glycerol-3 (g.L-1)	Glycerol AV (g.L-1)	Lactate-1 (g.L-1)	Lactate-2 (g.L-1)	Lactate-3 (g.L-1)	Lactate AV (g.L-1)	Xylose-1 (g.L-1)	Xylose-2 (g.L-1)	Xylose-3 (g.L-1)	Xylose AV (g.L-1)
1st MFC	120	8.08158	8.84702	6.57	7.83287	9.38175	9.81714	8.33559	9.17816	6.61614	9.44957	6.65784	7.57452	1.35222	0.493521	0.26551	0.703749	1.76353	1.61043	1.73451	1.70282	0.0358319	0.0484592	0.101774	0.0620218
	240	10.0701	5.63104	5.76263	7.1546	10.9147	7.31386	7.32862	8.51905	10.9719	7.09354	11.2671	9.77752	0.295864	0.447354	0.180713	0.307977	1.75319	1.36227	0.746316	1.28726	0.0470562	0.089147	0.101774	0.0793258
	360	7.62411	9.41256	7.7927	8.27646	11.2986	13.0317	9.64655	11.3256	12.6295	13.2114	14.5496	13.4635	0.356354	0.485041	0.172233	0.337876	1.48583	1.24263	0.702003	1.14349	0.0652955	0.0624895	0.108789	0.0788581
	480	6.46976	6.95626	5.79403	6.40669	9.65454	10.4124	8.24771	9.43823	10.446	10.7011	7.52724	9.55812	0.534761	0.481272	0.37292	0.462984	1.18745	1.05208	1.50009	1.24654	0.108789	0.0624895	0.0919531	0.087744
2nd MFC	120	7.4741	6.62838	5.49343	6.53197	9.79223	8.03537	6.94525	8.25762	9.95679	8.46507	6.69531	8.37239	0.588742	0.057345	0.0222838	0.22279	1.22586	1.30023	0.901413	1.1425	0.131238	0.0919531	0.160701	0.127964
	240	11.2039	6.28935	14.0063	10.4998	11.5969	8.83535	7.23051	9.22092	14.312	11.5991	19.4933	15.1348	0.0100519	0.0360191	0.0149643	0.0203451	0.143132	0.261634	0.0467142	0.150494	0.120014	0.09055	0.0652955	0.0919531
	360	14.2114	7.21144	10.3357	10.5862	12.6219	11.1327	8.44868	10.7345	14.4049	11.2154	13.6588	13.093	0.00902495	0.0237296	0.00981354	0.0141894	0	0.170349	0.0507024	0.0736837	0.0624895	0.038638	0.0442501	0.0484592
	480	12.8126	7.71547	9.95657	10.1616	13.0622	10.8405	11.7653	11.8894	14.727	11.5462	12.6311	12.9681	0.00902495	0.0118919	0.0123437	0.0110869	0.00576075	0.0994472	0.119831	0.0750131	0.0610864	0.0358319	0.0498622	0.0489269
3rd MFC	120	7.10242	6.73866	9.62799	7.82302	9.92444	8.1789	8.21618	8.77317	11.9988	9.13704	10.5108	10.5489	0.176416	0.0208379	0.0254465	0.0742334	0.976225	0.905845	0.0594582	0.647176	0.148074	0.121417	0.139656	0.136382
	240	25.2765	9.50359	20.5525	18.4442	11.0015	9.48586	5.7573	8.74822	15.907	13.1609	21.7993	16.9557	0.00815602	0.0280671	0.0140606	0.0167612	0.0205319	0.0764042	0.049373	0.0487697	0.0512652	0.0835349	0.041444	0.0587481
	360	31.7274	12.839	23.7708	22.7791	13.0966	11.1831	10.5856	11.6218	15.6108	10.6396	22.1031	16.1178	0.00926193	0.0175848	0.00872917	0.0118586	0.0161005	0.0595651	0.0524749	0.0427135	0.0232047	0.037235	0.0232047	0.0278814
	480	31.8736	25.3428	16.8377	24.6847	13.8029	13.5074	11.0434	12.7845	15.1871	14.7768	13.5535	14.5058	0.00918293	0.011169	0.00854844	0.00963346	0.0279175	0.0613376	0.0670984	0.0521178	0.0246077	0.0288168	0.0442501	0.0325582
4th MFC	120	7.99104	6.61419	12.0575	8.88758	10.8089	7.28413	7.93988	8.67765	15.0651	8.06576	10.9579	11.3629	0.0448662	0.0356577	0.0292418	0.0365886	0.862487	0.551337	0	0.471275	0.198583	0.187359	0.100371	0.162104
	240	36.944	13.853	41.9208	30.9059	11.5458	9.34558	8.43965	9.777	19.4142	13.8372	42.8763	25.3759	0.00968414	0.0293322	0.012163	0.0170598	0.0323488	0.0595651	0.0418397	0.0445845	0.040041	0.037235	0.0330259	0.0367673
	360	41.2277	27.1335	18.5398	28.967	13.1929	14.884	7.06358	11.7135	16.5576	15.4506	15.6971	15.9018	0.00859603	0.018127	0.00818698	0.0116367	0.0249632	0.0679846	0.0444985	0.0458155	0.038638	0.0260107	0	0.0215496
	480	43.5901	28.8696	30.6974	34.3857	14.9197	11.6545	14.2351	13.6031	16.5708	12.3092	21.1235	16.6679	0.00928114	0.0108075	0.00972317	0.00993728	0.0485971	0.0719728	0.0639964	0.0615221	0.0456531	0.0189956	0.0218016	0.0288168
