# Supplementary material for: Segregation of the Anodic Microbial Communities in a Microbial Fuel Cell Cascade
Source: Front Microbiol. 2016 May 11;7:699. doi: 10.3389/fmicb.2016.00699 (PMC4863660; doi:10.3389/fmicb.2016.00699)
Supplement: Supplementary file 4 [file Data_Sheet_3.XLSX]

## Sheet: 1stRep_120 h
POLARISATION CURVE OF FIRST MFC CASCADE BIOLOGICAL REPLICATE AT 120 HOURS
MFC1							MFC2						MFC3						MFC4
Resistance (Ohm)	Current(A)	Current (A/m3)	Voltage(V)	Voltage (kV/m3)	Power (uW)	Power (W/m3)	Current(A)	Current (A/m3)	Voltage(V)	Voltage (kV/m3)	Power (uW)	Power (W/m3)	Current(A)	Current (A/m3)	Voltage(V)	Voltage (kV/m3)	Power (uW)	Power (W/m3)	Current(A)	Current (A/m3)	Voltage(V)	Voltage (kV/m3)	Power (uW)	Power (W/m3)
700000	-5.38183e-07	0.00423766	0.382699	3.01337	0.205962	0.00162175	-5.43703e-07	0.00428113	0.392132	3.08765	0.213203	0.00167877	-5.56683e-07	0.00438333	0.397378	3.12896	0.221213	0.00174184	-6.89144e-07	0.00542633	0.48495	3.8185	0.3342	0.0026315
300000	-1.35119e-06	0.0106393	0.405185	3.19044	0.547483	0.00431089	-1.38554e-06	0.0109098	0.416468	3.27928	0.577035	0.00454358	-1.42327e-06	0.0112069	0.427565	3.36666	0.608543	0.00479168	-1.70311e-06	0.0134103	0.512981	4.03922	0.873665	0.00687925
100000	-4.26289e-06	0.0335661	0.429828	3.38447	1.83231	0.0144277	-4.33765e-06	0.0341547	0.434027	3.41754	1.88266	0.0148241	-4.5145e-06	0.0355472	0.453132	3.56797	2.04566	0.0161076	-5.34659e-06	0.0420991	0.535468	4.21628	2.86293	0.0225427
70000	-6.52797e-06	0.0514013	0.454779	3.58094	2.96879	0.0233763	-6.39507e-06	0.0503549	0.448506	3.53154	2.86822	0.0225844	-6.6866e-06	0.0526504	0.468534	3.68924	3.1329	0.0246685	-7.85124e-06	0.0618208	0.550562	4.33513	4.32259	0.0340362
40000	-1.1977e-05	0.0943072	0.475418	3.74345	5.69408	0.0448353	-1.14272e-05	0.0899783	0.457131	3.59946	5.22375	0.0411319	-1.17736e-05	0.0927056	0.471306	3.71107	5.54898	0.0436927	-1.39577e-05	0.109904	0.557339	4.3885	7.7792	0.0612535
25000	-1.99407e-05	0.157013	0.496056	3.90595	9.89171	0.0778875	-1.83658e-05	0.144613	0.459288	3.61644	8.43519	0.0664189	-1.86351e-05	0.146733	0.46607	3.66984	8.68524	0.0683877	-2.22814e-05	0.175444	0.557031	4.38607	12.4114	0.0977276
18500	-2.74166e-05	0.215879	0.504065	3.96902	13.8198	0.108817	-2.4674e-05	0.194283	0.456823	3.59703	11.2716	0.0887531	-2.47125e-05	0.194586	0.457137	3.5995	11.297	0.0889526	-2.98369e-05	0.234937	0.552102	4.34726	16.473	0.129709
12000	-4.12982e-05	0.325183	0.497288	3.91566	20.5371	0.16171	-3.67278e-05	0.289195	0.440804	3.4709	16.1898	0.127478	-3.61882e-05	0.284947	0.434342	3.42002	15.7181	0.123764	-4.42406e-05	0.348351	0.53208	4.1896	23.5395	0.185351
8000	-5.85794e-05	0.461255	0.467101	3.67796	27.3625	0.215452	-5.17073e-05	0.407144	0.413388	3.25502	21.3751	0.168308	-5.06014e-05	0.398437	0.405387	3.19202	20.5131	0.161521	-6.24731e-05	0.491914	0.499736	3.93493	31.22	0.245827
6000	-7.34631e-05	0.578449	0.435681	3.43056	32.0065	0.252019	-6.42783e-05	0.506128	0.385971	3.03914	24.8095	0.195351	-6.30901e-05	0.496773	0.378279	2.97858	23.8657	0.187919	-7.85679e-05	0.618645	0.471396	3.71178	37.0366	0.291627
4000	-9.79138e-05	0.770975	0.391324	3.08129	38.316	0.301701	-8.66267e-05	0.6821	0.34654	2.72866	30.0196	0.236375	-8.50138e-05	0.6694	0.340391	2.68024	28.9379	0.227858	-0.000100001	0.787412	0.440284	3.4668	44.0289	0.346685
3000	-0.000117267	0.923366	0.350971	2.76355	41.1574	0.324074	-0.000102767	0.80919	0.31327	2.4667	32.1939	0.253495	-0.000103229	0.812824	0.310819	2.4474	32.0855	0.252641	-0.000135293	1.0653	0.400855	3.15634	54.2327	0.427029
2000	-0.000147907	1.16462	0.300453	2.36577	44.4391	0.349914	-0.00013436	1.05795	0.270143	2.12711	36.2964	0.285798	-0.000134954	1.06263	0.271083	2.13451	36.5836	0.28806	-0.000177805	1.40004	0.355881	2.80221	63.2776	0.498248
1000	-0.000218343	1.71924	0.221287	1.74242	48.3166	0.380445	-0.000202811	1.59694	0.203603	1.60318	41.293	0.325142	-0.000207569	1.6344	0.207935	1.63729	43.1609	0.33985	-0.000284614	2.24105	0.285648	2.2492	81.2994	0.640153
500	-0.000294062	2.31545	0.14705	1.15787	43.2419	0.340487	-0.000279687	2.20226	0.140144	1.1035	39.1965	0.308634	-0.000298162	2.34773	0.149408	1.17644	44.5479	0.350771	-0.000412503	3.24806	0.208022	1.63797	85.8098	0.675667
250	-0.000342311	2.69536	0.0882149	0.694606	30.1969	0.237771	-0.000344627	2.7136	0.0865431	0.681442	29.8251	0.234843	-0.00036972	2.91118	0.0924217	0.72773	34.1701	0.269056	-0.000538636	4.24123	0.134709	1.0607	72.5589	0.57133
50	-0.000579681	4.56442	0.0232191	0.182827	13.4597	0.105982	-0.000521898	4.10943	0.0261647	0.206021	13.6553	0.107522	-0.000566416	4.45997	0.0286582	0.225655	16.2324	0.127814	-0.000857305	6.75043	0.0453771	0.3573	38.902	0.306315

## Sheet: 1stRep_240 h
POLARISATION CURVE OF FIRST MFC CASCADE BIOLOGICAL REPLICATE AT 240 HOURS
MFC1							MFC2						MFC3						MFC4
Resistance (Ohm)	Current(A)	Current (A/m3)	Voltage(V)	Voltage (kV/m3)	Power (uW)	Power (W/m3)	Current(A)	Current (A/m3)	Voltage(V)	Voltage (kV/m3)	Power (uW)	Power (W/m3)	Current(A)	Current (A/m3)	Voltage(V)	Voltage (kV/m3)	Power (uW)	Power (W/m3)	Current(A)	Current (A/m3)	Voltage(V)	Voltage (kV/m3)	Power (uW)	Power (W/m3)
700000	-7.49944e-07	0.00590507	0.541954	4.26735	0.406435	0.00320028	-7.36231e-07	0.00579709	0.520282	4.09671	0.383048	0.00301612	-7.40506e-07	0.00583076	0.519052	4.08702	0.384361	0.00302647	-9.08585e-07	0.00715421	0.643898	5.07006	0.585036	0.00460658
300000	-1.76715e-06	0.0139146	0.541646	4.26493	0.957168	0.00753676	-1.73663e-06	0.0136742	0.52059	4.09913	0.90407	0.00711866	-1.71214e-06	0.0134814	0.518744	4.0846	0.888162	0.0069934	-2.18361e-06	0.0171938	0.659916	5.19619	1.441	0.0113465
100000	-5.34816e-06	0.0421115	0.535485	4.21642	2.86386	0.0225501	-5.16062e-06	0.0406348	0.516277	4.06518	2.66431	0.0209788	-5.11098e-06	0.0402439	0.511659	4.02881	2.61508	0.0205912	-6.64431e-06	0.0523174	0.665153	5.23742	4.41948	0.0347991
70000	-7.61702e-06	0.0599766	0.530864	4.18004	4.04361	0.0318394	-7.29731e-06	0.0574591	0.511965	4.03122	3.73596	0.029417	-7.1968e-06	0.0566677	0.506114	3.98515	3.64241	0.0286804	-9.5538e-06	0.0752267	0.669465	5.27138	6.39594	0.0503617
40000	-1.3085e-05	0.103031	0.518543	4.08302	6.78512	0.0534261	-1.26428e-05	0.0995497	0.506112	3.98513	6.39867	0.0503833	-1.24001e-05	0.0976386	0.496873	3.91239	6.16128	0.048514	-1.66478e-05	0.131085	0.666077	5.2447	11.0887	0.0873127
25000	-2.02886e-05	0.159753	0.503141	3.96174	10.208	0.0803782	-1.9891e-05	0.156622	0.497486	3.91721	9.89547	0.0779171	-1.94304e-05	0.152995	0.48486	3.81779	9.42101	0.0741812	-2.63259e-05	0.20729	0.658684	5.18649	17.3404	0.136539
18500	-2.64939e-05	0.208614	0.494516	3.89383	13.1017	0.103163	-2.64067e-05	0.207927	0.488553	3.84687	12.9011	0.101583	-2.56616e-05	0.20206	0.474387	3.73533	12.1735	0.0958545	-3.51678e-05	0.276912	0.650059	5.11857	22.8612	0.180009
12000	-3.90937e-05	0.307824	0.470181	3.70221	18.3811	0.144733	-3.93024e-05	0.309468	0.47161	3.71346	18.5354	0.145948	-3.8064e-05	0.299716	0.456829	3.59708	17.3887	0.136919	-5.2602e-05	0.414189	0.630344	4.96334	33.1574	0.261082
8000	-5.56109e-05	0.437881	0.441842	3.47907	24.5712	0.193474	-5.61656e-05	0.442249	0.44943	3.53882	25.2425	0.19876	-5.41691e-05	0.426528	0.434342	3.42002	23.5279	0.185259	-7.5212e-05	0.592221	0.601389	4.73534	45.2316	0.356155
6000	-6.99388e-05	0.550699	0.417199	3.28503	29.1784	0.229751	-7.12622e-05	0.561119	0.427866	3.36902	30.4907	0.240084	-6.86836e-05	0.540816	0.412163	3.24538	28.3089	0.222904	-9.46893e-05	0.745585	0.568428	4.47581	53.8241	0.423812
4000	-9.4329e-05	0.742748	0.37623	2.96244	35.4894	0.279444	-9.79595e-05	0.771334	0.391824	3.08523	38.3829	0.302227	-9.34846e-05	0.736099	0.373967	2.94462	34.9602	0.275277	-0.000100005	0.787441	0.555491	4.37394	55.5519	0.437416
3000	-0.000112337	0.884543	0.34173	2.69078	38.3889	0.302274	-0.000118915	0.936335	0.357014	2.81113	42.4542	0.334285	-0.000114156	0.898867	0.341623	2.68995	38.9984	0.307074	-0.000154968	1.22022	0.475092	3.74088	73.6241	0.579717
2000	-0.000141216	1.11194	0.287515	2.2639	40.6017	0.319698	-0.000148752	1.17128	0.2991	2.35512	44.4918	0.350329	-0.000143414	1.12924	0.290181	2.28489	41.616	0.327685	-0.000202399	1.5937	0.409172	3.22183	82.8162	0.652096
1000	-0.000210595	1.65823	0.210814	1.65995	44.3964	0.349578	-0.000212289	1.67156	0.214077	1.68565	45.4462	0.357844	-0.000214267	1.68714	0.214404	1.68822	45.9396	0.361729	-0.000321154	2.52877	0.321689	2.53298	103.312	0.813477
500	-0.000271875	2.14075	0.136577	1.07541	37.1318	0.292376	-0.000281091	2.21331	0.141377	1.1132	39.7397	0.312911	-0.000290054	2.28389	0.14602	1.14976	42.3537	0.333494	-0.000475745	3.74603	0.23821	1.87567	113.327	0.89234
250	-0.000317658	2.50125	0.0798979	0.629118	25.3802	0.199844	-0.000336905	2.65279	0.0843867	0.664463	28.4303	0.223861	-0.000357735	2.81681	0.0908815	0.715602	32.5115	0.255996	-0.00061804	4.86645	0.153191	1.20623	94.6781	0.745497
50	-0.000365555	2.87839	0.0167503	0.131892	6.12316	0.0482138	-0.000424311	3.34103	0.0209278	0.164786	8.87989	0.0699204	-0.0004797	3.77717	0.0237296	0.186847	11.3831	0.0896306	-0.000815144	6.41845	0.0404484	0.318492	32.9713	0.259617

## Sheet: 1stRep_360 h
POLARISATION CURVE OF FIRST MFC CASCADE BIOLOGICAL REPLICATE AT 360 HOURS
MFC1							MFC2						MFC3						MFC4
Resistance (Ohm)	Current(A)	Current (A/m3)	Voltage(V)	Voltage (kV/m3)	Power (uW)	Power (W/m3)	Current(A)	Current (A/m3)	Voltage(V)	Voltage (kV/m3)	Power (uW)	Power (W/m3)	Current(A)	Current (A/m3)	Voltage(V)	Voltage (kV/m3)	Power (uW)	Power (W/m3)	Current(A)	Current (A/m3)	Voltage(V)	Voltage (kV/m3)	Power (uW)	Power (W/m3)
700000	-7.31036e-07	0.00575619	0.481578	3.79196	0.352051	0.00277206	-7.13581e-07	0.00561875	0.503647	3.96573	0.359393	0.00282987	-7.255e-07	0.0057126	0.509503	4.01183	0.369644	0.00291059	-9.12368e-07	0.007184	0.64051	5.04338	0.584381	0.00460142
300000	-1.37388e-06	0.010818	0.477574	3.76043	0.656129	0.00516637	-1.6649e-06	0.0131094	0.502415	3.95602	0.83647	0.00658638	-1.68588e-06	0.0132746	0.506422	3.98758	0.853767	0.00672257	-2.14956e-06	0.0169257	0.646362	5.08947	1.38939	0.0109401
100000	-4.69776e-06	0.0369902	0.470181	3.70221	2.2088	0.0173921	-4.95299e-06	0.0389999	0.495638	3.90266	2.45489	0.0193298	-4.98718e-06	0.0392691	0.498414	3.92452	2.48568	0.0195723	-6.47784e-06	0.0510066	0.647595	5.09917	4.19502	0.0330316
70000	-6.65654e-06	0.0524137	0.463096	3.64643	3.08262	0.0242726	-7.00663e-06	0.0551703	0.491633	3.87113	3.44469	0.0271235	-7.03924e-06	0.0554271	0.492869	3.88086	3.46942	0.0273183	-9.22842e-06	0.0726647	0.647287	5.09674	5.97343	0.0470349
40000	-1.12018e-05	0.0882033	0.448619	3.53243	5.02534	0.0395696	-1.20313e-05	0.0947343	0.481467	3.79108	5.79266	0.0456115	-1.20362e-05	0.0947733	0.48178	3.79354	5.7988	0.0456599	-1.60197e-05	0.12614	0.642358	5.05794	10.2904	0.0810268
25000	-1.71992e-05	0.135427	0.430752	3.39175	7.40858	0.0583353	-1.87169e-05	0.147377	0.467913	3.68435	8.75788	0.0689597	-1.86876e-05	0.147146	0.468226	3.68682	8.75002	0.0688978	-2.52325e-05	0.198681	0.629112	4.95364	15.8741	0.124993
18500	-2.22323e-05	0.175057	0.418431	3.29473	9.30266	0.0732493	-2.45796e-05	0.19354	0.454667	3.58005	11.1755	0.0879963	-2.46412e-05	0.194025	0.455905	3.5898	11.234	0.0884569	-3.34426e-05	0.263327	0.619563	4.87845	20.7198	0.163148
12000	-3.26652e-05	0.257206	0.388859	3.06188	12.7022	0.100017	-3.61842e-05	0.284915	0.434643	3.42239	15.7272	0.123836	-3.64659e-05	0.287133	0.43773	3.4467	15.9622	0.125687	-5.00142e-05	0.393812	0.59954	4.72079	29.9855	0.236106
8000	-4.5696e-05	0.359811	0.369761	2.9115	16.8966	0.133044	-5.136e-05	0.404409	0.410307	3.23076	21.0734	0.165932	-5.20533e-05	0.409868	0.416476	3.27934	21.6789	0.1707	-7.17161e-05	0.564694	0.574281	4.5219	41.1852	0.324293
6000	-5.73012e-05	0.451191	0.34635	2.72717	19.8463	0.15627	-6.47426e-05	0.509784	0.388435	3.05855	25.1483	0.198018	-6.602e-05	0.519843	0.396145	3.11926	26.1535	0.205933	-9.10912e-05	0.717254	0.546866	4.30603	49.8146	0.392241
4000	-7.76491e-05	0.61141	0.310618	2.44581	24.1192	0.189915	-8.80914e-05	0.693633	0.352393	2.77475	31.0428	0.244432	-9.03184e-05	0.711168	0.361645	2.8476	32.6632	0.257191	-0.000100005	0.787441	0.53054	4.17748	53.0566	0.417769
3000	-9.54322e-05	0.751435	0.282586	2.22509	26.9679	0.212345	-0.000105926	0.834066	0.32128	2.52976	34.032	0.267969	-0.000109574	0.862785	0.332074	2.61476	36.3865	0.286508	-0.000151806	1.19532	0.461231	3.63174	70.0175	0.551319
2000	-0.000123607	0.973281	0.241309	1.90007	29.8275	0.234862	-0.000135764	1.06901	0.273531	2.15379	37.1357	0.292407	-0.000140946	1.10981	0.284328	2.23881	40.075	0.315551	-0.000199589	1.57156	0.401163	3.15876	80.0676	0.630453
1000	-0.00017256	1.35874	0.173233	1.36404	29.8931	0.235379	-0.000194035	1.52784	0.195594	1.54011	37.9521	0.298835	-0.000203692	1.60387	0.203931	1.60575	41.539	0.327079	-0.000303587	2.39045	0.305671	2.40685	92.7975	0.730689
500	-0.000229613	1.80798	0.110702	0.871667	25.4186	0.200146	-0.000256519	2.01983	0.128438	1.01133	32.9468	0.259424	-0.000268904	2.11736	0.134623	1.06002	36.2006	0.285044	-0.000424449	3.34212	0.213875	1.68405	90.7789	0.714795
250	-0.000258492	2.03537	0.0648041	0.510269	16.7513	0.1319	-0.000313737	2.47037	0.0779176	0.613525	24.4456	0.192485	-0.000328125	2.58366	0.0822565	0.647689	26.9904	0.212523	-0.000538636	4.24123	0.136557	1.07525	73.5544	0.579168
50	-0.000408169	3.21393	0.0130539	0.102786	5.32818	0.0419541	-0.000411674	3.24153	0.0206197	0.16236	8.48861	0.0668394	-0.000443393	3.49128	0.0224974	0.177145	9.9752	0.0785449

## Sheet: 1stRep_480 h
POLARISATION CURVE OF FIRST MFC CASCADE BIOLOGICAL REPLICATE AT 480 HOURS
MFC1							MFC2						MFC3						MFC4
Resistance (Ohm)	Current(A)	Current (A/m3)	Voltage(V)	Voltage (kV/m3)	Power (uW)	Power (W/m3)	Current(A)	Current (A/m3)	Voltage(V)	Voltage (kV/m3)	Power (uW)	Power (W/m3)	Current(A)	Current (A/m3)	Voltage(V)	Voltage (kV/m3)	Power (uW)	Power (W/m3)	Current(A)	Current (A/m3)	Voltage(V)	Voltage (kV/m3)	Power (uW)	Power (W/m3)
700000	-6.85659e-07	0.00539889	0.463712	3.65128	0.317949	0.00250353	-6.72055e-07	0.00529177	0.480543	3.7838	0.322951	0.00254293	-6.84233e-07	0.00538766	0.487016	3.83477	0.333233	0.00262388	-9.01018e-07	0.00709463	0.639277	5.03368	0.576	0.00453544
300000	-1.52135e-06	0.0119792	0.4594	3.61732	0.69891	0.00550323	-1.57807e-06	0.0124258	0.478387	3.76683	0.754929	0.00594433	-1.59959e-06	0.0125952	0.483936	3.81052	0.774101	0.00609529	-2.12686e-06	0.0167469	0.639585	5.03611	1.36031	0.0107111
100000	-4.48978e-06	0.0353526	0.451083	3.55183	2.02526	0.0159469	-4.70006e-06	0.0370083	0.470994	3.70861	2.2137	0.0174307	-4.75459e-06	0.0374377	0.476235	3.74988	2.2643	0.0178291	-6.35299e-06	0.0500235	0.635889	5.007	4.0398	0.0318094
70000	-6.33512e-06	0.0498828	0.44215	3.48149	2.80107	0.0220557	-6.64422e-06	0.0523167	0.466065	3.6698	3.09664	0.024383	-6.71286e-06	0.0528572	0.47069	3.70622	3.15968	0.0248794	-9.0279e-06	0.0710858	0.632809	4.98275	5.71293	0.0449837
40000	-1.07329e-05	0.0845112	0.42644	3.35779	4.57694	0.0360389	-1.13857e-05	0.0896513	0.455591	3.58733	5.18723	0.0408443	-1.1466e-05	0.0902834	0.458677	3.61163	5.25918	0.0414109	-1.56111e-05	0.122922	0.625108	4.92211	9.75863	0.0768396
25000	-1.64164e-05	0.129263	0.41073	3.23409	6.74271	0.0530922	-1.76788e-05	0.139203	0.442037	3.4806	7.81466	0.0615327	-1.77872e-05	0.140057	0.444507	3.50006	7.90655	0.0622563	-2.44909e-05	0.192842	0.612786	4.82509	15.0077	0.118171
18500	-2.14533e-05	0.168923	0.39656	3.12252	8.50752	0.0669883	-2.31904e-05	0.182601	0.429406	3.38115	9.95809	0.0784102	-2.33769e-05	0.18407	0.432186	3.40304	10.1032	0.0795526	-3.25232e-05	0.256088	0.602929	4.74747	19.6092	0.154403
12000	-3.15724e-05	0.248601	0.376538	2.96486	11.8882	0.0936078	-3.40852e-05	0.268388	0.409075	3.22106	13.9434	0.109791	-3.44776e-05	0.271477	0.413704	3.25751	14.2635	0.112311	-4.85386e-05	0.382194	0.582906	4.58981	28.2935	0.222783
8000	-4.43687e-05	0.34936	0.351895	2.77083	15.6131	0.122938	-4.80832e-05	0.378608	0.384739	3.02944	18.4995	0.145665	-4.86619e-05	0.383165	0.390293	3.07317	18.9924	0.149546	-6.92114e-05	0.544972	0.553642	4.35939	38.3184	0.30172
6000	-5.58643e-05	0.439876	0.335569	2.64227	18.7463	0.147609	-6.08769e-05	0.479346	0.365331	2.87662	22.2402	0.17512	-6.13945e-05	0.483421	0.369346	2.90824	22.6758	0.17855	-8.77088e-05	0.69062	0.525303	4.13624	46.0737	0.362785
4000	-7.61857e-05	0.599887	0.305073	2.40215	23.2422	0.18301	-8.31612e-05	0.654813	0.33237	2.61708	27.6403	0.21764	-8.31643e-05	0.654837	0.332998	2.62203	27.6935	0.218059	-9.99899e-05	0.787322	0.504356	3.97131	50.4305	0.397091
3000	-9.22626e-05	0.726477	0.277658	2.18628	25.6174	0.201712	-9.99589e-05	0.787078	0.304029	2.39393	30.3904	0.239294	-9.86461e-05	0.776741	0.302194	2.37948	29.8103	0.234727	-0.000145482	1.14553	0.43782	3.4474	63.6947	0.501533
2000	-0.000120789	0.951097	0.241001	1.89765	29.1104	0.229216	-0.000128743	1.01373	0.260593	2.05192	33.5497	0.264171	-0.000126494	0.996014	0.255989	2.01566	32.381	0.254968	-0.000189751	1.4941	0.382372	3.01081	72.5556	0.571304
1000	-0.000170095	1.33933	0.173849	1.36889	29.5708	0.232841	-0.000184557	1.45321	0.18512	1.45764	34.1653	0.269018	-0.000179721	1.41513	0.181136	1.42627	32.554	0.256331	-0.000293046	2.30745	0.291809	2.29771	85.5135	0.673334
500	-0.000225387	1.7747	0.115938	0.9129	26.131	0.205756	-0.000242126	1.90651	0.121661	0.957962	29.4574	0.231948	-0.000237884	1.8731	0.118913	0.936321	28.2875	0.222736	-0.000410747	3.23423	0.207714	1.63554	85.3178	0.671794
250	-0.000263775	2.07697	0.0685006	0.539374	18.0687	0.142273	-0.000292675	2.30453	0.0732968	0.57714	21.4521	0.168914	-0.000286177	2.25336	0.0717833	0.565222	20.5427	0.161754	-0.000533717	4.2025	0.136249	1.07282	72.7183	0.572585
50	-0.000316917	2.49541	0.0195226	0.153722	6.18705	0.048717	-0.000335494	2.64168	0.0181553	0.142955	6.09099	0.0479605	-0.000316027	2.4884	0.0215733	0.169869	6.81776	0.0536832	-0.000801136	6.30816	0.0407565	0.320917	32.6515	0.257098

## Sheet: 2ndRep_120 h
POLARISATION CURVE OF SECOND MFC CASCADE BIOLOGICAL REPLICATE AT 120 HOURS
MFC1							MFC2						MFC3						MFC4
Resistance (Ohm)	Current(A)	Current (A/m3)	Voltage(V)	Voltage (kV/m3)	Power (uW)	Power (W/m3)	Current(A)	Current (A/m3)	Voltage(V)	Voltage (kV/m3)	Power (uW)	Power (W/m3)	Current(A)	Current (A/m3)	Voltage(V)	Voltage (kV/m3)	Power (uW)	Power (W/m3)	Current(A)	Current (A/m3)	Voltage(V)	Voltage (kV/m3)	Power (uW)	Power (W/m3)
700000	-8.78512e-07	0.00691742	0.622968	4.90526	0.547285	0.00430933	-9.92936e-07	0.00781839	0.697721	5.49386	0.692792	0.00545506	-1.03312e-06	0.00813481	0.726052	5.71695	0.7501	0.0059063	-1.07127e-06	0.00843522	0.752944	5.92869	0.806609	0.00635125
300000	-2.06588e-06	0.0162668	0.625432	4.92466	1.29207	0.0101738	-2.31799e-06	0.0182519	0.699877	5.51084	1.62231	0.0127741	-2.41742e-06	0.0190348	0.727593	5.72908	1.7589	0.0138496	-2.50142e-06	0.0196962	0.752944	5.92869	1.88343	0.0148302
100000	-6.22545e-06	0.0490193	0.622352	4.90041	3.87442	0.0305073	-6.95e-06	0.0547244	0.696797	5.48659	4.84274	0.0381318	-7.23432e-06	0.0569631	0.724204	5.70239	5.23912	0.0412529	-7.46911e-06	0.0588119	0.747091	5.88261	5.58011	0.0439378
70000	-8.87624e-06	0.0698916	0.616807	4.85675	5.47492	0.0431096	-9.90589e-06	0.0779991	0.693408	5.45991	6.86882	0.0540852	-1.03218e-05	0.0812739	0.722664	5.69027	7.45918	0.0587337	-1.06283e-05	0.0836874	0.744935	5.86563	7.91739	0.0623417
40000	-1.53463e-05	0.120837	0.61157	4.81551	9.38532	0.0739002	-1.71389e-05	0.134952	0.685399	5.39684	11.747	0.092496	-1.78285e-05	0.140382	0.713423	5.6175	12.7193	0.100152	-1.79871e-05	0.141631	0.719676	5.66674	12.9449	0.101928
25000	-2.407e-05	0.189528	0.601405	4.73547	14.4758	0.113983	-2.69239e-05	0.211999	0.673385	5.30224	18.1301	0.142757	-2.80588e-05	0.220935	0.701101	5.52048	19.6721	0.154898	-2.81836e-05	0.221918	0.704582	5.54789	19.8576	0.156359
18500	-3.19959e-05	0.251936	0.589083	4.63845	18.8483	0.148412	-3.57727e-05	0.281675	0.662295	5.21492	23.6921	0.186552	-3.72574e-05	0.293366	0.689396	5.42832	25.6851	0.202245	-3.76006e-05	0.296068	0.695341	5.47512	26.1452	0.205868
12000	-4.75678e-05	0.37455	0.569369	4.48322	27.0837	0.213257	-5.30059e-05	0.417369	0.636418	5.01117	33.7339	0.265621	-5.49494e-05	0.432672	0.659517	5.19304	36.24	0.285355	-5.57045e-05	0.438618	0.668233	5.26168	37.2236	0.293099
8000	-6.75111e-05	0.531583	0.539798	4.25037	36.4423	0.286947	-7.47692e-05	0.588734	0.59822	4.71039	44.7284	0.352192	-7.6618e-05	0.603291	0.613003	4.8268	46.967	0.369819	-7.80685e-05	0.614713	0.6248	4.91968	48.7772	0.384072
6000	-8.42061e-05	0.66304	0.50807	4.00055	42.7826	0.336871	-9.25158e-05	0.728471	0.554784	4.36838	51.3263	0.404144	-9.39423e-05	0.739703	0.563409	4.43629	52.928	0.416756	-9.63351e-05	0.758544	0.57767	4.54858	55.6498	0.438188
4000	-9.99898e-05	0.787321	0.477882	3.76285	47.7833	0.376247	-9.99942e-05	0.787356	0.528291	4.15978	52.8261	0.415954	-9.99784e-05	0.787232	0.540306	4.25438	54.019	0.425346	-9.99937e-05	0.787352	0.560419	4.41275	56.0384	0.441247
3000	-0.000138046	1.08698	0.410422	3.23167	56.6572	0.446119	-0.000147348	1.16022	0.442961	3.48788	65.2694	0.513932	-0.000152579	1.20141	0.460525	3.62618	70.2664	0.553279	-0.000154968	1.22022	0.466159	3.67055	72.2398	0.568817
2000	-0.000176434	1.38924	0.355283	2.79751	62.684	0.493575	-0.000191227	1.50572	0.384431	3.02701	73.5135	0.578846	-0.000201577	1.58722	0.403538	3.17747	81.3439	0.640503	-0.000201697	1.58816	0.405167	3.19029	81.7209	0.643472
1000	-0.000267649	2.10747	0.267185	2.10382	71.5116	0.563084	-0.000289867	2.28241	0.292015	2.29933	84.6453	0.666498	-0.000312262	2.45876	0.3139	2.47165	98.019	0.771803	-0.000312722	2.46237	0.312447	2.46022	97.709	0.769363
500	-0.00038246	3.01149	0.186787	1.47076	71.4384	0.562507	-0.000411674	3.24153	0.20576	1.62016	84.706	0.666976	-0.000458903	3.61341	0.230114	1.81192	105.6	0.831495	-0.000457124	3.5994	0.229277	1.80533	104.808	0.825259
250	-0.00048107	3.78796	0.118711	0.934729	57.1082	0.449671	-0.000504697	3.97399	0.12659	0.996772	63.8897	0.503068	-0.000614356	4.83745	0.153721	1.2104	94.4393	0.743617	-0.000629634	4.95775	0.157504	1.24019	99.1696	0.780863
50	-0.000582546	4.58698	0.0327682	0.258018	19.089	0.150307	-0.00059972	4.72221	0.0332499	0.26181	19.9406	0.157013	-0.00102282	8.0537	0.052993	0.417268	54.2024	0.42679	-0.00110148	8.67311	0.0552344	0.434916	60.8398	0.479054

## Sheet: 2ndRep_240 h
POLARISATION CURVE OF SECOND MFC CASCADE BIOLOGICAL REPLICATE AT 240 HOURS
MFC1							MFC2						MFC3						MFC4
Resistance (Ohm)	Current(A)	Current (A/m3)	Voltage(V)	Voltage (kV/m3)	Power (uW)	Power (W/m3)	Current(A)	Current (A/m3)	Voltage(V)	Voltage (kV/m3)	Power (uW)	Power (W/m3)	Current(A)	Current (A/m3)	Voltage(V)	Voltage (kV/m3)	Power (uW)	Power (W/m3)	Current(A)	Current (A/m3)	Voltage(V)	Voltage (kV/m3)	Power (uW)	Power (W/m3)
700000	-9.88174e-07	0.0077809	0.5629	4.43229	0.556243	0.00437987	-7.96632e-07	0.00627269	0.564642	4.446	0.449812	0.00354182	-8.34293e-07	0.00656924	0.592981	4.66914	0.49472	0.00389543	-9.99388e-07	0.0078692	0.706738	5.56487	0.706306	0.00556146
300000	-1.93731e-06	0.0152544	0.567213	4.46624	1.09887	0.00865251	-1.93293e-06	0.0152199	0.582509	4.58668	1.12595	0.00886574	-2.07228e-06	0.0163172	0.625941	4.92867	1.29712	0.0102136	-2.38414e-06	0.0187727	0.71752	5.64976	1.71066	0.0134698
100000	-5.55614e-06	0.0437491	0.563516	4.43714	3.13098	0.0246534	-5.90053e-06	0.0464609	0.591442	4.65703	3.48982	0.0274789	-6.42025e-06	0.0505531	0.642267	5.05722	4.12351	0.0324686	-7.18157e-06	0.0565478	0.71906	5.66189	5.16398	0.0406612
70000	-7.9687e-06	0.0627456	0.559512	4.40561	4.45858	0.0351069	-8.52043e-06	0.06709	0.596679	4.69826	5.08397	0.0400312	-9.30139e-06	0.0732393	0.652432	5.13726	6.06852	0.0477836	-1.02802e-05	0.0809466	0.720292	5.67159	7.40476	0.0583052
40000	-1.35803e-05	0.106932	0.54257	4.2722	7.36828	0.058018	-1.48701e-05	0.117087	0.595139	4.68613	8.84978	0.0696833	-1.62829e-05	0.128212	0.652124	5.13483	10.6185	0.0836099	-1.78169e-05	0.14029	0.712899	5.61338	12.7016	0.100013
25000	-2.09352e-05	0.164844	0.525628	4.1388	11.0041	0.0866467	-2.34282e-05	0.184474	0.585897	4.61337	13.7265	0.108083	-2.57516e-05	0.202769	0.644731	5.07662	16.6029	0.130731	-2.79452e-05	0.220041	0.698113	5.49695	19.5089	0.153614
18500	-2.753e-05	0.216772	0.509302	4.01025	14.0211	0.110402	-3.11218e-05	0.245054	0.575732	4.53332	17.9178	0.141085	-3.435e-05	0.270473	0.63549	5.00386	21.8291	0.171883	-3.69612e-05	0.291033	0.684251	5.38781	25.2907	0.19914
12000	-4.016e-05	0.316221	0.484351	3.81379	19.4515	0.153162	-4.61806e-05	0.363627	0.554476	4.36595	25.606	0.201622	-5.11829e-05	0.403015	0.613927	4.83407	31.4226	0.247422	-5.48835e-05	0.432153	0.658376	5.18406	36.134	0.284519
8000	-5.7237e-05	0.450685	0.453547	3.57124	25.9597	0.204407	-6.56109e-05	0.516621	0.524903	4.13309	34.4393	0.271176	-7.2994e-05	0.574756	0.584356	4.60123	42.6545	0.335862	-7.79815e-05	0.614028	0.624184	4.91483	48.6748	0.383266
6000	-7.20072e-05	0.566986	0.430136	3.3869	30.9729	0.243881	-8.28101e-05	0.652048	0.496562	3.90994	41.1204	0.323782	-9.25017e-05	0.72836	0.555092	4.3708	51.347	0.404307	-9.87035e-05	0.777193	0.592455	4.665	58.4774	0.460452
4000	-9.84886e-05	0.775501	0.396252	3.1201	39.0263	0.307294	-9.99905e-05	0.787327	0.469145	3.69406	46.9101	0.36937	-9.99859e-05	0.787291	0.540614	4.25681	54.0538	0.425621	-9.99975e-05	0.787382	0.585679	4.61164	58.5664	0.461153
3000	-0.000120437	0.948324	0.36206	2.85087	43.6055	0.34335	-0.000138221	1.08836	0.415852	3.27443	57.4796	0.452595	-0.000157866	1.24304	0.475619	3.74503	75.0842	0.591214	-0.000169373	1.33365	0.508669	4.00527	86.1548	0.678384
2000	-0.00013875	1.09252	0.315238	2.48219	43.7395	0.344405	-0.000179643	1.41451	0.362559	2.85479	65.1311	0.512843	-0.000210389	1.65661	0.421404	3.31815	88.6589	0.698102	-0.000226291	1.78182	0.454454	3.57838	102.839	0.809754
1000	-0.000233839	1.84125	0.237921	1.87339	55.6353	0.438073	-0.000274421	2.1608	0.275688	2.17077	75.6546	0.595705	-0.000332002	2.61419	0.333306	2.62446	110.658	0.871325	-0.000359802	2.83308	0.360194	2.83617	129.598	1.02046
500	-0.000319067	2.51234	0.163376	1.28643	52.1279	0.410456	-0.000377624	2.97342	0.189433	1.4916	71.5345	0.563263	-0.00048252	3.79937	0.241819	1.90409	116.683	0.918761	-0.000524231	4.1278	0.261929	2.06243	137.311	1.08119
250	-0.000416269	3.27771	0.0986882	0.777073	41.0808	0.323471	-0.000455553	3.58703	0.114268	0.899747	52.0551	0.409883	-0.000606601	4.77638	0.151565	1.19342	91.9392	0.723931	-0.000674255	5.30909	0.168285	1.32508	113.467	0.89344
50	-0.000544599	4.28818	0.0275316	0.216784	14.9937	0.11806	-0.0005431	4.27638	0.0283211	0.223	15.3812	0.121112	-0.000736283	5.7975	0.0400555	0.315398	29.4922	0.232222	-0.000970082	7.63844	0.0530781	0.417938	51.4901	0.405434

## Sheet: 2ndRep_360 h
POLARISATION CURVE OF SECOND MFC CASCADE BIOLOGICAL REPLICATE AT 360 HOURS
MFC1							MFC2						MFC3						MFC4
Resistance (Ohm)	Current(A)	Current (A/m3)	Voltage(V)	Voltage (kV/m3)	Power (uW)	Power (W/m3)	Current(A)	Current (A/m3)	Voltage(V)	Voltage (kV/m3)	Power (uW)	Power (W/m3)	Current(A)	Current (A/m3)	Voltage(V)	Voltage (kV/m3)	Power (uW)	Power (W/m3)	Current(A)	Current (A/m3)	Voltage(V)	Voltage (kV/m3)	Power (uW)	Power (W/m3)
700000	-6.70533e-07	0.00527979	0.497288	3.91566	0.333448	0.00262558	-6.98481e-07	0.00549985	0.495946	3.90509	0.346409	0.00272763	-7.78021e-07	0.00612615	0.552628	4.3514	0.429956	0.00338548	-9.12368e-07	0.007184	0.647287	5.09674	0.590564	0.00465011
300000	-1.62345e-06	0.0127831	0.490512	3.8623	0.796323	0.00627026	-1.6196e-06	0.0127527	0.493173	3.88326	0.798743	0.00628931	-1.82843e-06	0.0143971	0.55078	4.33685	1.00706	0.00792964	-2.15334e-06	0.0169555	0.648519	5.10645	1.39648	0.0109959
100000	-4.8528e-06	0.038211	0.483119	3.80408	2.34448	0.0184604	-4.86239e-06	0.0382865	0.486396	3.82989	2.36505	0.0186224	-5.42986e-06	0.0427548	0.543695	4.28106	2.95219	0.0232456	-6.43244e-06	0.0506491	0.644514	5.07491	4.1458	0.0326441
70000	-6.78889e-06	0.0534558	0.47511	3.74102	3.22547	0.0253974	-6.88583e-06	0.0542191	0.481775	3.79351	3.31742	0.0261214	-7.692e-06	0.0605669	0.53815	4.2374	4.13945	0.0325941	-9.1641e-06	0.0721583	0.64205	5.05551	5.88381	0.0463292
40000	-1.15308e-05	0.0907937	0.461864	3.63673	5.32566	0.0419344	-1.17708e-05	0.0926832	0.470069	3.70133	5.53308	0.0435676	-1.31579e-05	0.103606	0.526753	4.14766	6.93097	0.0545745	-1.5823e-05	0.124591	0.632809	4.98275	10.0129	0.078842
25000	-1.76492e-05	0.13897	0.441842	3.47907	7.79813	0.0614026	-1.8211e-05	0.143394	0.456515	3.59461	8.31362	0.0654616	-2.04433e-05	0.160971	0.511043	4.02396	10.4474	0.082263	-2.47974e-05	0.195255	0.620487	4.88573	15.3864	0.121153
18500	-2.31625e-05	0.182382	0.426132	3.35537	9.87027	0.0777187	-2.39114e-05	0.188279	0.441729	3.47818	10.5624	0.0831681	-2.69408e-05	0.212133	0.498105	3.92209	13.4194	0.105664	-3.29053e-05	0.259097	0.608782	4.79356	20.0322	0.157734
12000	-3.34139e-05	0.263102	0.404877	3.18801	13.5285	0.106524	-3.49535e-05	0.275224	0.420165	3.30838	14.6862	0.11564	-3.96846e-05	0.312477	0.475927	3.74746	18.887	0.148716	-4.88224e-05	0.384428	0.586295	4.61649	28.6243	0.225388
8000	-4.69099e-05	0.369369	0.375306	2.95516	17.6055	0.138626	-4.92761e-05	0.388001	0.392748	3.0925	19.3531	0.152387	-5.60861e-05	0.441623	0.44882	3.53401	25.1725	0.198209	-6.94763e-05	0.547057	0.556107	4.37879	38.6362	0.304222
6000	-5.89424e-05	0.464113	0.351587	2.7684	20.7234	0.163176	-6.15036e-05	0.48428	0.370568	2.91786	22.7913	0.179459	-7.07356e-05	0.556974	0.424177	3.33997	30.0044	0.236255	-8.82196e-05	0.694642	0.528999	4.16535	46.6681	0.367465
4000	-7.96457e-05	0.627132	0.314006	2.47249	25.0093	0.196923	-8.31725e-05	0.654902	0.333602	2.62679	27.7465	0.218476	-9.61669e-05	0.75722	0.384748	3.02951	37	0.291339	-0.000100001	0.787412	0.510209	4.01739	51.0215	0.401744
3000	-9.43757e-05	0.743116	0.288131	2.26875	27.1926	0.214115	-0.00010031	0.789842	0.304645	2.39878	30.5589	0.240621	-0.000116271	0.915521	0.353328	2.78211	41.0819	0.32348	-0.000148644	1.17042	0.448601	3.53229	66.6817	0.525053
2000	-0.000121846	0.959416	0.246546	1.94131	30.0406	0.23654	-0.000129094	1.01649	0.260593	2.05192	33.6411	0.264891	-0.000151521	1.19308	0.305583	2.40616	46.3023	0.364585	-0.000195373	1.53837	0.391614	3.08357	76.5106	0.602445
1000	-0.000175377	1.38092	0.180318	1.41983	31.6237	0.249006	-0.000188419	1.48361	0.189125	1.48917	35.6346	0.280588	-0.000225899	1.77873	0.227342	1.79009	51.3563	0.40438	-0.00029656	2.33512	0.297662	2.34379	88.2744	0.695074
500	-0.000229965	1.81075	0.119943	0.944431	27.5827	0.217186	-0.000247392	1.94797	0.125358	0.987069	31.0125	0.244193	-0.000304154	2.39492	0.152797	1.20312	46.4738	0.365936	-0.000407233	3.20656	0.203093	1.59916	82.7063	0.651231
250	-0.000286314	2.25444	0.0675764	0.532098	19.3481	0.152347	-0.000301802	2.37639	0.0739129	0.581992	22.307	0.175646	-0.000371482	2.92506	0.0927297	0.730155	34.4474	0.27124	-0.000515096	4.05587	0.128856	1.01461	66.3731	0.522623
50	-0.00027897	2.19661	0.0201387	0.158573	5.6181	0.044237	-0.00031662	2.49307	0.0190795	0.150232	6.04094	0.0475665	-0.000449745	3.5413	0.0249617	0.196549	11.2264	0.0883969	-0.000763593	6.01254	0.0376761	0.296662	28.7692	0.226529

## Sheet: 2ndRep_480 h
POLARISATION CURVE OF SECOND MFC CASCADE BIOLOGICAL REPLICATE AT 480 HOURS
MFC1							MFC2						MFC3						MFC4
Resistance (Ohm)	Current(A)	Current (A/m3)	Voltage(V)	Voltage (kV/m3)	Power (uW)	Power (W/m3)	Current(A)	Current (A/m3)	Voltage(V)	Voltage (kV/m3)	Power (uW)	Power (W/m3)	Current(A)	Current (A/m3)	Voltage(V)	Voltage (kV/m3)	Power (uW)	Power (W/m3)	Current(A)	Current (A/m3)	Voltage(V)	Voltage (kV/m3)	Power (uW)	Power (W/m3)
700000	-6.51626e-07	0.00513091	0.491744	3.872	0.320433	0.00252309	-6.98481e-07	0.00549985	0.499334	3.93177	0.348776	0.00274626	-7.36754e-07	0.00580121	0.523981	4.12583	0.386045	0.00303972	-8.25348e-07	0.0064988	0.589067	4.63832	0.486185	0.00382823
300000	-1.61967e-06	0.0127533	0.487431	3.83804	0.789479	0.00621637	-1.6498e-06	0.0129905	0.498718	3.92692	0.822785	0.00647862	-1.72339e-06	0.01357	0.521516	4.10643	0.898778	0.00707699	-1.96039e-06	0.0154361	0.589683	4.64317	1.15601	0.00910242
100000	-4.73935e-06	0.0373177	0.47511	3.74102	2.25171	0.01773	-4.89636e-06	0.038554	0.491325	3.8687	2.40571	0.0189426	-5.12599e-06	0.0403621	0.512891	4.03851	2.62907	0.0207014	-5.85357e-06	0.0460911	0.585679	4.61164	3.42831	0.0269946
70000	-6.63763e-06	0.0522648	0.46094	3.62945	3.05955	0.0240909	-6.90848e-06	0.0543975	0.484548	3.81534	3.34749	0.0263582	-7.23432e-06	0.0569631	0.506114	3.98515	3.66139	0.0288299	-8.31661e-06	0.0654851	0.582598	4.58739	4.84524	0.0381515
40000	-1.12094e-05	0.0882628	0.442766	3.48634	4.96313	0.0390798	-1.18538e-05	0.0933372	0.474382	3.73529	5.62324	0.0442775	-1.23138e-05	0.0969592	0.492253	3.87601	6.06151	0.0477285	-1.43664e-05	0.113121	0.574281	4.5219	8.25033	0.0649632
25000	-1.68437e-05	0.132628	0.424592	3.34324	7.1517	0.0563126	-1.84074e-05	0.14494	0.459904	3.62129	8.46561	0.0666583	-1.8984e-05	0.14948	0.475003	3.74018	9.01743	0.0710034	-2.24895e-05	0.177082	0.562268	4.4273	12.6451	0.0995677
18500	-2.20432e-05	0.173568	0.407958	3.21226	8.99268	0.0708085	-2.40435e-05	0.189319	0.445117	3.50486	10.7022	0.0842692	-2.48775e-05	0.195886	0.460217	3.62376	11.4491	0.0901501	-2.9697e-05	0.233834	0.549638	4.32786	16.3226	0.128524
12000	-3.17993e-05	0.250388	0.386395	3.04248	12.2871	0.0967486	-3.50932e-05	0.276324	0.420781	3.31324	14.7665	0.116272	-3.64246e-05	0.286808	0.436806	3.43942	15.9105	0.125279	-4.38698e-05	0.345432	0.526535	4.14594	23.099	0.181882
8000	-4.48641e-05	0.353261	0.352511	2.77568	15.8151	0.124528	-4.92422e-05	0.387733	0.394288	3.10463	19.4156	0.152879	-5.11304e-05	0.402602	0.409391	3.22355	20.9323	0.164821	-6.22915e-05	0.490484	0.497887	3.92037	31.0141	0.244206
6000	-5.54105e-05	0.436303	0.333721	2.62772	18.4916	0.145603	-6.16546e-05	0.485469	0.369952	2.91301	22.8092	0.1796	-6.4013e-05	0.504039	0.384132	3.02466	24.5894	0.193618	-7.86171e-05	0.619033	0.471704	3.7142	37.084	0.292
4000	-7.49454e-05	0.590121	0.29768	2.34394	22.3098	0.175667	-8.28554e-05	0.652405	0.331445	2.60981	27.462	0.216237	-8.60829e-05	0.677818	0.344703	2.7142	29.6731	0.233646	-9.99937e-05	0.787352	0.439976	3.46438	43.9948	0.346416
3000	-8.83886e-05	0.695973	0.272113	2.14262	24.0517	0.189384	-9.89058e-05	0.778786	0.30064	2.36725	29.7351	0.234134	-0.000102876	0.810048	0.313284	2.4668	32.2294	0.253775	-0.000130023	1.0238	0.392538	3.09085	51.0388	0.40188
2000	-0.00011762	0.926139	0.232992	1.83459	27.4045	0.215783	-0.00012769	1.00544	0.256589	2.02038	32.7639	0.257983	-0.000131781	1.03765	0.266462	2.09813	35.1147	0.276494	-0.000167616	1.31981	0.336475	2.64941	56.3986	0.444084
1000	-0.000167629	1.31992	0.168305	1.32523	28.2128	0.222148	-0.000183153	1.44215	0.184196	1.45036	33.7361	0.265638	-0.000189239	1.49007	0.190993	1.50388	36.1434	0.284594	-0.000244209	1.92291	0.244679	1.9266	59.7528	0.470495
500	-0.000222217	1.74974	0.111626	0.878943	24.8052	0.195316	-0.000237914	1.87334	0.119505	0.940983	28.4319	0.223873	-0.000245639	1.93417	0.123533	0.972704	30.3446	0.238934	-0.000319046	2.51217	0.159968	1.25959	51.0371	0.401867
250	-0.000285962	2.25167	0.0672684	0.529673	19.2362	0.151466	-0.000283548	2.23266	0.0714485	0.562587	20.2591	0.15952	-0.000295342	2.32553	0.0739395	0.582201	21.8374	0.171948	-0.000390017	3.071	0.0983599	0.774487	38.3621	0.302063
50	-0.000297944	2.34601	0.0213709	0.168274	6.36731	0.0501363	-0.00031662	2.49307	0.0181553	0.142955	5.74833	0.0452625	-0.000316027	2.4884	0.0209573	0.165018	6.62307	0.0521501	-0.000519559	4.09102	0.0268947	0.211769	13.9734	0.110027

## Sheet: 3rdRep_120 h
POLARISATION CURVE OF THIRD MFC CASCADE BIOLOGICAL REPLICATE AT 120 HOURS
MFC1							MFC2						MFC3						MFC4
Resistance (Ohm)	Current(A)	Current (A/m3)	Voltage(V)	Voltage (kV/m3)	Power (uW)	Power (W/m3)	Current(A)	Current (A/m3)	Voltage(V)	Voltage (kV/m3)	Power (uW)	Power (W/m3)	Current(A)	Current (A/m3)	Voltage(V)	Voltage (kV/m3)	Power (uW)	Power (W/m3)	Current(A)	Current (A/m3)	Voltage(V)	Voltage (kV/m3)	Power (uW)	Power (W/m3)
700000	-7.99102e-07	0.00629214	0.566597	4.46139	0.452769	0.00356511	-9.55186e-07	0.00752115	0.666607	5.24888	0.636734	0.00501365	-8.90565e-07	0.00701232	0.625941	4.92867	0.557441	0.0043893	-9.5777e-07	0.0075415	0.683635	5.38295	0.654765	0.00515563
300000	-1.89194e-06	0.0148971	0.569677	4.48565	1.07779	0.00848656	-2.20851e-06	0.0173898	0.667224	5.25373	1.47357	0.0116029	-2.08729e-06	0.0164353	0.627789	4.94322	1.31038	0.0103179	-2.2555e-06	0.0177598	0.680863	5.36112	1.53568	0.012092
100000	-5.65068e-06	0.0444935	0.566597	4.46139	3.20166	0.0252099	-6.65932e-06	0.0524356	0.666915	5.2513	4.4412	0.0349701	-6.25518e-06	0.0492534	0.625633	4.92624	3.91345	0.0308145	-6.75782e-06	0.0532112	0.676242	5.32474	4.56992	0.0359836
70000	-8.07457e-06	0.0635793	0.565673	4.45412	4.56757	0.0359651	-9.48685e-06	0.0746996	0.664759	5.23432	6.30647	0.0496572	-8.91873e-06	0.0702263	0.623784	4.91169	5.56337	0.043806	-9.63703e-06	0.0758822	0.675318	5.31747	6.50806	0.0512446
40000	-1.39774e-05	0.110058	0.559512	4.40561	7.82052	0.0615789	-1.65387e-05	0.130226	0.661987	5.21249	10.9484	0.0862078	-1.54463e-05	0.121624	0.618548	4.87045	9.55428	0.0752305	-1.66251e-05	0.130906	0.667001	5.25198	11.089	0.0873146
25000	-2.20848e-05	0.173896	0.552119	4.34739	12.1934	0.0960112	-2.60821e-05	0.205371	0.652129	5.13487	17.0089	0.133928	-2.4281e-05	0.191189	0.60715	4.78071	14.7422	0.116081	-2.61102e-05	0.205592	0.651599	5.1307	17.0134	0.133964
18500	-2.93149e-05	0.230826	0.542878	4.27463	15.9144	0.12531	-3.47421e-05	0.27356	0.642887	5.0621	22.3353	0.175868	-3.20916e-05	0.25269	0.593905	4.67642	19.0594	0.150074	-3.42522e-05	0.269703	0.636197	5.00943	21.7912	0.171584
12000	-4.38999e-05	0.345668	0.52686	4.1485	23.1291	0.182119	-5.1662e-05	0.406787	0.620091	4.88261	32.0351	0.252245	-4.72589e-05	0.372117	0.567414	4.46782	26.8153	0.211144	-5.00104e-05	0.393782	0.599848	4.72322	29.9986	0.23621
8000	-6.28108e-05	0.494573	0.502525	3.95689	31.564	0.248535	-7.41274e-05	0.583681	0.593291	4.67158	43.9791	0.346292	-6.59938e-05	0.519636	0.527985	4.15736	34.8437	0.27436	-6.87839e-05	0.541606	0.549946	4.33028	37.8274	0.297854
6000	-7.96382e-05	0.627072	0.477882	3.76285	38.0576	0.299666	-9.32822e-05	0.734505	0.559713	4.40719	52.2112	0.411112	-8.22414e-05	0.64757	0.493793	3.88813	40.6102	0.319766	-8.4996e-05	0.66926	0.509901	4.01497	43.3396	0.341256
4000	-9.99898e-05	0.787321	0.439377	3.45966	43.9333	0.345931	-9.99942e-05	0.787356	0.538457	4.23982	53.8426	0.423958	-9.99822e-05	0.787261	0.462065	3.63831	46.1983	0.363766	-9.99975e-05	0.787382	0.480329	3.78212	48.0317	0.378202
3000	-0.000129594	1.02042	0.389783	3.06916	50.5135	0.397744	-0.000151209	1.19063	0.455591	3.58733	68.8896	0.542438	-0.000137421	1.08206	0.414628	3.26478	56.9787	0.448651	-0.000143022	1.12616	0.430427	3.38919	61.5606	0.484729
2000	-0.000167629	1.31992	0.336185	2.64713	56.3545	0.443736	-0.000196492	1.54718	0.39398	3.10221	77.4141	0.60956	-0.000182894	1.44011	0.369038	2.90581	67.4949	0.531456	-0.000191508	1.50794	0.384529	3.02779	73.6402	0.579844
1000	-0.000256027	2.01596	0.257635	2.02863	65.9615	0.519382	-0.000305663	2.40679	0.306801	2.41576	93.7778	0.738407	-0.000292874	2.3061	0.294493	2.31885	86.2496	0.679131	-0.000309208	2.43471	0.31368	2.46992	96.9923	0.763719
500	-0.000369781	2.91166	0.185247	1.45864	68.5007	0.539376	-0.000448532	3.53175	0.224551	1.76812	100.718	0.793058	-0.000434228	3.41911	0.217484	1.71248	94.4377	0.743604	-0.000470124	3.70176	0.234205	1.84414	110.106	0.866972
250	-0.00049551	3.90165	0.123947	0.975963	61.4171	0.483599	-0.000595965	4.69264	0.149386	1.17627	89.0289	0.701015	-0.000559366	4.40445	0.140475	1.10611	78.5771	0.618717	-0.000662309	5.21503	0.166129	1.3081	110.028	0.866366
50	-0.00071536	5.63276	0.039237	0.308953	28.0686	0.221013	-0.0008262	6.50551	0.0440318	0.346707	36.3791	0.286449	-0.00071718	5.64709	0.0394394	0.310547	28.2852	0.222718	-0.00113903	8.96873	0.0613951	0.483426	69.9308	0.550636

## Sheet: 3rdRep_240 h
POLARISATION CURVE OF THIRD MFC CASCADE BIOLOGICAL REPLICATE AT 240 HOURS
MFC1							MFC2						MFC3						MFC4
Resistance (Ohm)	Current(A)	Current (A/m3)	Voltage(V)	Voltage (kV/m3)	Power (uW)	Power (W/m3)	Current(A)	Current (A/m3)	Voltage(V)	Voltage (kV/m3)	Power (uW)	Power (W/m3)	Current(A)	Current (A/m3)	Voltage(V)	Voltage (kV/m3)	Power (uW)	Power (W/m3)	Current(A)	Current (A/m3)	Voltage(V)	Voltage (kV/m3)	Power (uW)	Power (W/m3)
700000	-7.57506e-07	0.00596461	0.531173	4.18246	0.402366	0.00316824	-8.23058e-07	0.00648077	0.586822	4.62064	0.482988	0.00380306	-8.94316e-07	0.00704186	0.627481	4.94079	0.561166	0.00441863	-9.5777e-07	0.0075415	0.669465	5.27138	0.641194	0.00504877
300000	-1.7558e-06	0.0138252	0.52994	4.17276	0.930471	0.00732655	-1.94048e-06	0.0152794	0.586205	4.61579	1.13752	0.00895685	-2.07603e-06	0.0163467	0.626249	4.93109	1.30011	0.0102371	-2.21388e-06	0.0174321	0.670698	5.28108	1.48484	0.0116917
100000	-5.27632e-06	0.0415458	0.527476	4.15335	2.78313	0.0219144	-5.78728e-06	0.0455691	0.580661	4.57213	3.36044	0.0264602	-6.19891e-06	0.0488103	0.621012	4.88986	3.8496	0.0303118	-6.61783e-06	0.0521089	0.66238	5.21559	4.38352	0.0345159
70000	-7.43173e-06	0.0585176	0.521007	4.10242	3.87199	0.0304881	-8.24108e-06	0.0648904	0.57758	4.54787	4.75988	0.0374794	-8.77618e-06	0.0691038	0.615159	4.84377	5.39875	0.0425098	-9.40246e-06	0.0740351	0.658376	5.18406	6.19035	0.0487429
40000	-1.28997e-05	0.101572	0.516387	4.06604	6.66122	0.0524506	-1.42397e-05	0.112123	0.569879	4.48723	8.11488	0.0638967	-1.51725e-05	0.119468	0.606534	4.77586	9.20261	0.0724615	-1.62013e-05	0.12757	0.645746	5.08462	10.462	0.0823776
25000	-2.02054e-05	0.159098	0.505297	3.97872	10.2097	0.0803916	-2.2341e-05	0.175913	0.558173	4.39506	12.4701	0.0981899	-2.37934e-05	0.187349	0.594829	4.68369	14.153	0.111441	-2.53498e-05	0.199604	0.630344	4.96334	15.9791	0.125819
18500	-2.69174e-05	0.211948	0.498521	3.92536	13.4189	0.105661	-2.96231e-05	0.233253	0.547391	4.31016	16.2154	0.12768	-3.15214e-05	0.2482	0.583124	4.59152	18.3809	0.144731	-3.32572e-05	0.261868	0.619871	4.88087	20.6152	0.162324
12000	-4.00428e-05	0.315298	0.480654	3.78468	19.2467	0.151549	-4.39721e-05	0.346237	0.527675	4.15492	23.203	0.182701	-4.66586e-05	0.367391	0.560021	4.40961	26.1298	0.205746	-4.89207e-05	0.385203	0.587527	4.6262	28.7422	0.226317
8000	-5.72975e-05	0.451161	0.458784	3.61247	26.2871	0.206985	-6.26852e-05	0.493584	0.501183	3.94632	31.4167	0.247376	-6.599e-05	0.519606	0.527985	4.15736	34.8417	0.274344	-6.79705e-05	0.5352	0.545941	4.29875	37.1079	0.292188
6000	-7.29223e-05	0.574192	0.437529	3.44511	31.9056	0.251226	-7.93144e-05	0.624523	0.475922	3.74742	37.7475	0.297224	-8.27441e-05	0.651529	0.496257	3.90754	41.0624	0.323326	-8.49923e-05	0.66923	0.507437	3.99556	43.1282	0.339592
4000	-9.99898e-05	0.787321	0.401181	3.1589	40.114	0.315858	-9.99905e-05	0.787327	0.443269	3.49031	44.3227	0.348997	-9.99784e-05	0.787232	0.46607	3.66984	46.5969	0.366905	-0.000100016	0.787531	0.479713	3.77727	47.9792	0.377789
3000	-0.000120437	0.948324	0.365448	2.87755	44.0135	0.346563	-0.000128743	1.01373	0.3909	3.07795	50.3258	0.396266	-0.000137069	1.07928	0.413396	3.25508	56.6636	0.44617	-0.000139157	1.09573	0.423342	3.3334	58.9112	0.463867
2000	-0.00015812	1.24504	0.318627	2.50887	50.3814	0.396704	-0.0001649	1.29842	0.334218	2.63164	55.1124	0.433956	-0.000180074	1.41791	0.361953	2.85003	65.1784	0.513216	-0.000187643	1.4775	0.374979	2.95259	70.3623	0.554034
1000	-0.000237713	1.87176	0.239153	1.8831	56.8499	0.447637	-0.000246339	1.93967	0.246423	1.94034	60.7035	0.47798	-0.000278069	2.18952	0.280016	2.20485	77.8638	0.613101	-0.00029656	2.33512	0.29797	2.34622	88.3658	0.695793
500	-0.000330337	2.60108	0.165532	1.3034	54.6814	0.430562	-0.000334447	2.63344	0.167561	1.31938	56.0404	0.441263	-0.0003951	3.11102	0.198078	1.55967	78.2606	0.616226	-0.000447638	3.52471	0.222192	1.74954	99.4614	0.783161
250	-0.000424369	3.34149	0.106081	0.835284	45.0175	0.354469	-0.000417642	3.28852	0.105026	0.826979	43.8634	0.345381	-0.000507195	3.99366	0.127538	1.00423	64.6866	0.509343	-0.000617688	4.86369	0.156887	1.23533	96.9075	0.763051
50	-0.000563572	4.43758	0.0324602	0.255592	18.2937	0.144045	-0.0005431	4.27638	0.0301694	0.237554	16.385	0.129016	-0.000698078	5.49667	0.0375912	0.295994	26.2416	0.206627	-0.00106394	8.37749	0.0546183	0.430065	58.1106	0.457564

[truncated: 3 more sheets: 3rdRep_360 h, 3rdRep_480 h, Peak powers]
